# Supplementary material for: From Synthesis to Functionality: Tailored Ionic Liquid-Based Electrospun Fibers with Superior Antimicrobial Properties
Source: Polymers (Basel). 2024 Jul 23;16(15):2094. doi: 10.3390/polym16152094 (PMC11314316; doi:10.3390/polym16152094)
Supplement: Supplementary file 1 [file polymers-16-02094-s001.zip]

Archive with 1 entries (1 files):
- polymers-3050869-supplementary.pdf
